# Supplementary material for: Retinoic acid receptor alpha inhibits ferroptosis by promoting thioredoxin and protein phosphatase 1F in lung adenocarcinoma
Source: Commun Biol. 2024 Jun 20;7:751. doi: 10.1038/s42003-024-06452-7 (PMC11190241; doi:10.1038/s42003-024-06452-7)
Supplement: Supplementary file 3 — Supplementary data [file 42003_2024_6452_MOESM3_ESM.xlsx]

## Sheet: Fig 1c
A549	NC	RSL3	IKE
	0.978353	5.15087	3.5281
	1.06139	4.57318	3.05358
	0.960256	5.00657	3.49385
PC9	NC	RSL3	IKE
	0.901	3.194	2.50287
	1.113	2.926	2.56257
	0.986	2.861	2.54879

## Sheet: Fig 1d
H23	NC	RSL3	IKE
	0.987	3.773	4.101
	0.968	4.023	3.839
	1.045	4.78	3.846
H2122	NC	RSL3	IKE
	1.08	2.5019	2.65
	0.969	2.784	2.795
	0.95	2.3737	2.781

## Sheet: Fig 1e
A549	NC	RSL3	IKE
	0.973	1.8609	2.0627
	1.126	1.9513	1.9481
	0.902	1.9647	1.9604
PC9	NC	RSL3	IKE
	0.987	1.9293	2.0682
	0.943	1.9542	1.9415
	1.069	2.0326	2.1405

## Sheet: Fig 2a
A549	DMSO				Ch55				AM580				ATRA				AGN193109
RSL3	0.35	0.4	0.36	0.35	0.51	0.52	0.54	0.51	0.42	0.43	0.45	0.45	0.59	0.5	0.52	0.58	0.23	0.3	0.24	0.24
RSL3+DFO	1.09	1.16	1.191	1.196	1.15	1.14	1.2	1.2	1.23	1.16	1.19	1.17	1	1.13	1.17	1.093	1.14	1.1	1.06	1
RSL3+Fer-1	1.074	1.099	1.09	1.088	1.092	1.093	0.99	0.98	1.099	1.097	1	1.02	1.07	1.09	1.01	1.05	1.095	0.987	1.094	1.195
PC9	DMSO				Ch55				AM580				ATRA				AGN193109
RSL3	0.304213	0.313362	0.2866	0.300195	0.504573	0.458943	0.444411	0.424187	0.381208	0.402988	0.39033	0.380409	0.47455	0.470375	0.45	0.478285	0.209623	0.202736	0.22	0.19874
RSL3+DFO	0.97	0.93	0.92	0.91	0.97	0.98	0.95	0.95	0.92	0.92	0.91	0.98	0.95	0.96	0.96	1	0.91	0.95	0.9	0.94
RSL3+Fer-1	0.95	0.91	0.92	0.9123	0.9	0.92	0.89	0.88	0.9	0.94	0.93	0.88	0.98	0.92	0.93	0.99	0.9	0.923	0.8932	0.95

## Sheet: Fig 2b
A549	DMSO	RSL3	Ch55+RSL3	AM580+RSL3	ATRA+RSL3	AGN193109+RSL3
	0.911	2.393	1.629	1.345	1.539	3.336
	1.088	2.404	1.391	1.641	1.368	3.429
	1.001	2.282	1.375	1.353	1.242	3.623
PC9	DMSO	RSL3	Ch55+RSL3	AM580+RSL3	ATRA+RSL3	AGN193109+RSL3
	1.021	2.651	1.465	1.853	1.526	2.818
	0.905	2.755	1.696	1.663	1.603	3.173
	1.075	2.548	1.579	1.598	1.541	3.458

## Sheet: Fig 2e
A549	DMSO	RSL3	Ch55+RSL3	AM580+RSL3	ATRA+RSL3	AGN193109+RSL3
	211.91	819.481	546.58	364.311	493.534	974.056
	173.127	802.394	549.108	366.392	414.643	1014.36
	219.178	697.827	467.972	428.568	493.984	1103.53
PC9	DMSO	RSL3	Ch55+RSL3	AM580+RSL3	ATRA+RSL3	AGN193109+RSL3
	295.282	960.359	649.068	461.004	568.575	1133.77
	321.804	1035.15	589.492	489.049	599.847	1225.31
	309.262	1058.41	699.821	498.347	537.665	1151.1

## Sheet: Fig 3a
A549	NC	RARA-SH1	RARA-SH2
	1	0.287934	0.269654
	0.899647	0.203447	0.319293
	1.10035	0.243455	0.274435
PC9	NC	RARA-SH1	RARA-SH2
	1	0.387934	0.487934
	0.919647	0.433434	0.403447
	1.09004	0.394839	0.543455

## Sheet: Fig 3c
A549	DMSO+RSL3				Ch55+RSL3				AM580+RSL3				ATRA+RSL3				AGN193109+RSL3
RSL3	0.612159	0.628202	0.585984	0.570399	0.77073	0.782325	0.80396	0.825095	0.710256	0.769231	0.730769	0.732425	0.834615	0.830128	0.837179	0.808393	0.453466	0.4485	0.505799	0.453214
RSL3+DFO	0.383085	0.381663	0.375977	0.425235	0.425165	0.432836	0.438522	0.459232	0.397741	0.381537	0.405907	0.43493	0.458139	0.433096	0.423521	0.469443	0.371607	0.390622	0.381657	0.376372
RSL3+Fer-1	0.465082	0.428337	0.41525	0.407901	0.543335	0.567023	0.487924	0.474323	0.450524	0.505292	0.51019	0.503017	0.564314	0.513235	0.52344	0.503245	0.492555	0.441526	0.487374	0.453635
PC9	DMSO+RSL3				Ch55+RSL3				AM580+RSL3				ATRA+RSL3				AGN193109+RSL3
RSL3	0.512159	0.528202	0.578598	0.560399	0.67073	0.682325	0.680396	0.725095	0.610256	0.676923	0.623077	0.632425	0.734615	0.730128	0.807179	0.808393	0.465734	0.439087	0.446399	0.443212
RSL3+DFO	0.483085	0.481663	0.375977	0.495235	0.416489	0.432836	0.485217	0.502324	0.457741	0.495815	0.435059	0.445349	0.555814	0.53096	0.56521	0.526944	0.354611	0.402374	0.408954	0.387981
RSL3+Fer-1	0.420818	0.408337	0.41497	0.397901	0.442433	0.426702	0.441879	0.430543	0.455405	0.455144	0.43451	0.407549	0.45285	0.449132	0.455234	0.42751	0.42644	0.434143	0.403231	0.393231

## Sheet: Fig 3d
A549	DMSO			RSL3			Ch55+RSL3			AM580+RSL3			ATRA+RSL3			AGN193109+RSL3
NC	0.894	1.03	1.076	2.928	2.472	2.9	1.463	1.334	1.55	1.743	1.69	1.742	1.315	1.249	1.37	3.4944	3.202	3.3826
RARA-SH1	1.014	1.042	0.944	2.989	3.499	3.221	2.883	2.831	2.657	2.736	2.758	3.033	2.852	2.971	2.633	3.802	4.273	3.662
PC9	DMSO			RSL3			Ch55+RSL3			AM580+RSL3			ATRA+RSL3			AGN193109+RSL3
NC	0.964	0.984	1.052	2.427	2.474	2.5	1.698	1.761	1.543	1.656	1.478	1.481	1.625	1.421	1.422	3.621	3.62	3.017
RARA-SH1	1.048	1.007	1.1946	3.957	3.421	3.82	3.157	3.509	2.929	3.2863	2.983	3.341	3.171	2.9	2.847	3.987	4.15	4.196

## Sheet: Fig 3g
A549	DMSO			RSL3			Ch55+RSL3			AM580+RSL3			ATRA+RSL3			AGN193109+RSL3
NC	270.058	277.175	286.822	684.831	650.795	652.464	627.671	508.242	516.852	493.004	469.338	470.659	521.639	606.861	565.028	1000	1120	1023
RARA-SH1	188.502	215.548	172.104	1254.81	1150.58	1074.74	944.202	983.367	842.065	817.202	894.122	926.84	796.01	856.037	929.746	1300.8	1344.27	1234.66
PC9	DMSO			RSL3			Ch55+RSL3			AM580+RSL3			ATRA+RSL3			AGN193109+RSL3
NC	177.382	206.336	191.296	945.076	1083.17	876.19	601.554	537.902	515.532	512.634	462.92	506.235	542.689	647.87	570.174	1200	1220	1323
RARA-SH	197.974	166.422	202.981	1264.11	1090.61	1329.27	1001.77	982.449	865.002	1176.17	1024.36	979.46	885.638	948.25	1008.9	1340.8	1444.27	1334.66

[truncated: 17 more sheets: Fig 4c, Fig 4d, Fig 4f, Fig 5g, Fig 5h, Fig 6a, Fig 6b, Fig 6c, Fig 6e, Fig 6i, Fig 6k, Fig 6l, Fig 7b, Supplementary Fig 1a, Supplementary Fig1b, Supplementary Fig1c, Supplementary Fig1f]
